# Supplementary material for: Magnetic Chitosan for the Removal of Sulfamethoxazole from Tertiary Wastewaters
Source: Nanomaterials (Basel). 2024 Feb 23;14(5):406. doi: 10.3390/nano14050406 (PMC10933842; doi:10.3390/nano14050406)
Supplement: Supplementary file 1 [file nanomaterials-14-00406-s001.zip]

Archive with 1 entries (1 files):
- nanomaterials-2842938-supplementary.pdf
